# Supplementary material for: Consortium of Indigenous Fecal Bacteria in the Treatment of Metabolic Syndrome
Source: Microorganisms. 2022 Aug 5;10(8):1574. doi: 10.3390/microorganisms10081574 (PMC9414820; doi:10.3390/microorganisms10081574)
Supplement: Supplementary file 1 [file microorganisms-10-01574-s001.zip]

Archive with 1 entries (1 files):
- microorganisms-1820561-supplementary.pdf
